# Supplementary material for: Predictive Factors for Gastrointestinal and Genitourinary Toxicities in Prostate Cancer External Beam Radiotherapy: A Scoping Review
Source: Diagnostics (Basel). 2025 May 26;15(11):1331. doi: 10.3390/diagnostics15111331 (PMC12154339; doi:10.3390/diagnostics15111331)
Supplement: Supplementary file 1 [file diagnostics-15-01331-s001.zip]

Archive with 2 entries (2 files):
- diagnostics-3551012-supplementary.pdf
- diagnostics-3551012-supplementary.xlsx
