# Supplementary material for: Predictive Factors for Gastrointestinal and Genitourinary Toxicities in Prostate Cancer External Beam Radiotherapy: A Scoping Review
Source: Diagnostics (Basel). 2025 May 26;15(11):1331. doi: 10.3390/diagnostics15111331 (PMC12154339; doi:10.3390/diagnostics15111331)
Supplement: Supplementary file 1 [file diagnostics-15-01331-s001.zip › diagnostics-3551012-supplementary.xlsx]

## Sheet: Table S1. Toxicity Overview.
Acute GI Toxicity Incidence (ungrouped data from individual studies)			Late GI Toxicity Incidence (ungrouped data from individual studies)			Acute GU Toxicity Incidence (ungrouped data from individual studies)			Late GU Toxicity Incidence (ungrouped data from individual studies)
Toxicity	Incidence (%)		Toxicity	Incidence (%)		Toxicity	Incidence (%)		Toxicity	Incidence (%)
Bloody stools ≥rarely	17		36 months G1+ Stool frequency	34.4		Feeling of incomplete bladder emptying	7.8		Erectile Function	87
Bowel bother score changes	32		5-year rectal toxicity	16		Frequency	15.9		Erections firm enough for intercourse	14
Bowel habits overall	30		50% G2+ rectal Bleeding	23		G1 GU toxicity	64.3		Erections firm enough for intercourse	30
Complication requiring drugs	14.2		Bloody stools	5		G1-2 GU toxicity	81.97		G1 GU toxicity	56
Diarrhea	2.8		Bloody stools ≥rarely	13		G1-2 GU toxicity	92.9		G1-2 GU toxicity	82
G1 GI toxicity	42.9		Bowel Urgency	6.8		G1+ cystitis	76		G1+ dysuria	22
G1 GI toxicity	40.9		Bowel Urgency	19.8		G1+ dysuria	45		G1+ erectile dysfunction	63
G1-2 GI toxicity	63.93		Change in bowel habits	13		G1+ dysuria	45		G1+ GU toxicity	16.7
G1-2 GI toxicity	48.6		Change in bowel habits	18.1		G1+ frequency	80		G1+ GU toxicity	27
G1-2 GI Toxicity	61.4		Change in bowel habits	4.1		G1+ GU toxicity	85.48		G1+ hematuria	13.4
G1-2 proctitis	10		Chronic incontinence	3.1		G1+ GU toxicity	81.2		G1+ hematuria	21
G1+ GI toxicity	44		Diarrhea	2.7		G1+ hematuria	3		G1+ hematuria	14
G1+ GI toxicity	51.5		Diarrhea	13		G1+ hematuria	3		G1+ retention	50
G1+ GI toxicity	43.8		Faecal incontinence	3.2		G1+ incontinence	7		G1+ retention	50
G1+ rectal toxicity	59.5		Faecal incontinence	7		G1+ retention	42		G2 GU toxicity	26
G1+ rectal toxicity	65		Faecal incontinence	9		G1+ retention	42		G2 GU toxicity	37
G2 GI Toxicity	5.01		G1 GI toxicity	14		G2 GU toxicity	28.6		G2 urinary frequency	1.8
G2 GI Toxicity	18.18		G1 loose stools	23		G2 GU toxicity	38		G2-3 GU toxicity	9
G2 GI Toxicity	5.7		G1 Proctitis	24.5		G2 GU toxicity	25		G2-5 urinary toxicity	52
G2 GI Toxicity	20.5		G1 rectal bleeding	29.1		G2-3 GU toxicity	49		G2+ dysuria	7
G2 GI Toxicity	11		G1 rectal toxicity (correlation)	19.2		G2-3 GU toxicity	43.4		G2+ dysuria	7.8
G2 proctitis	23.6		G1-2 GI toxicity	18		G2+ cytitis	33		G2+ dysuria	8
G2 rectal toxicity	38		G1-2 GI toxicity	25		G2+ dysuria	7		G2+ GU toxicity	23.2
G2-3 GI toxicity	12.6		G1-2 rectal Toxicity	46		G2+ frequency	26		G2+ GU toxicity	7
G2-3 LGI toxicity	26.1		G1-3 rectal toxicity (correlation)	41.5		G2+ GU toxicity	41.6		G2+ GU toxicity	13.9
G2+ GI toxicity	29.9		G1+ 5-year rectal bleeding	25		G2+ GU toxicity	69.7		G2+ GU toxicity	21.8
G2+ GI toxicity	20.8		G1+ faecal incontinence	10.9		G2+ GU toxicity	6.9		G2+ GU toxicity	10.9
G2+ GI toxicity	12.1		G1+ faecal incontinence	11		G2+ GU toxicity	38		G2+ GU toxicity	16
G2+ GI toxicity	18.8		G1+ faecal incontinence	17		G2+ GU toxicity	33.9		G2+ GU toxicity	16
G2+ GI toxicity	13		G1+ GI toxicity	18		G2+ GU toxicity	28		G2+ GU toxicity	9.7
G2+ GI toxicity	6.5		G1+ GI toxicity	25.7		G2+ GU toxicity	2.6		G2+ GU toxicity	11.1
G2+ GI toxicity	4.8		G1+ GI toxicity	6.1		G2+ GU toxicity	9.7		G2+ GU toxicity	7
G2+ GI toxicity	27.5		G1+ GI toxicity	38		G2+ GU toxicity	24.6		G2+ GU toxicity	32
G2+ GI toxicity	24.08		G1+ GI toxicity	38		G2+ incontinence	7		G2+ GU toxicity	31.3
G2+ rectal toxicity	26.09		G1+ proctitis	30.2		G2+ retention	19		G2+ GU toxicity	22.7
G2+ rectal toxicity	47		G1+ rectal bleeding	14.94		G2+ retention	24		G2+ GU toxicity	20
G2+ rectal toxicity	29		G1+ rectal bleeding	33		G2+ Urinary toxicity	34		G2+ GU toxicity	19
G2+ rectal toxicity	8		G1+ rectal bleeding	23.2		GU toxicity	31.06		G2+ haematuria	2.2
G2+ acute rectal toxicity	15.5		G1+ rectal pain	15.6		GU toxicity requiring hospitalisation	20		G2+ haematuria	11.2
Losing control of stools	12		G1+ sphincter control	10.1		Intermittency	10.7		G2+ incontinence	11.8
Moderate/severe bleeding	12		G1+ stool frequency	24		IPSS > 15	35		G2+ incontinence	12.1
Painful bowel movements ≥rarely	46		G1+ UCLA-PCI Bowel bother	30.7		IPSS >15	8		G2+ retention	16
Rectal bleeding	12		G2 GI toxicity	4		IPSS total score + 10 OR start alpha blockers	30		G2+ urinary frequency	28.6
Rectal urgency	32		G2 GI toxicity	8		Nocturia	18.3		G2+ urinary retention	4.5
Severe incontinence	2.8		G2 loose stools	12.9		Straining	7.7		G2+ urinary toxicities	25.3
Stool frequency	3.6		G2 proctitis	22.2		Urgency	14.6		G2+ Urinary toxicity	9
Stool frequency	3.6		G2 rectal Bleeding	14		Weak stream	19.9		G2+ Urinary toxicity	18
Tenesmus	6.1		G2 rectal bleeding	15					G3 Urinary toxicity	2.1
			G2 rectal toxicity	9					G3+ GU toxicity	4.4
			G2 rectal toxicity (correlation)	6.3					G2+ GU toxicity	11
			G2 to G3 faecal incontinence	2.6					Impotence (IIEF1-5 ≤ 11)	42
			G2 to G3 late rectal bleeding	7.2					IPSS >= 15	31.17
			G2-3 faecal incontinence	3					IPSS increase 10+	13.2
			G2-3 rectal bleeding	5.9					IPSS sum increase 5+	35
			G2-3 rectal bleeding	14					Late urinary flare	13.4
			G2-3 rectal Toxicity	5.6					Long-term erectile dysfunction	42
			G2-3 rectal toxicity	8.6					Long-term erectile dysfunction	61
			G2-5 rectal toxicity	6					G1+ peak symptom dysuria	25.1
			G2–3 rectal bleeding	7.6					G2+ peak symptom dysuria	7.8
			G2+ 5-year rectal bleeding	10					G1+ peak symptom haematuria	13.4
			G2+ actuarial late faecal incontinence	7.9					G1+ peak symptom incontinence	28.9
			G2+ chronic late faecal incontinence	2.6					G2+ peak symptom incontinence	12.1
			G2+ faecal incontinence	8					G1+ peak symptom urinary frequency	75.3
			G2+ GI toxicity	9.7					Severe urinary incontinence at least once	5.1
			G2+ GI toxicity	15.1					Sexual function scores more than 1 year after RT	9
			G2+ GI toxicity	24					Sexual function scores more than 1 year after RT	6
			G2+ GI toxicity	11.5					SHIM ≤ 7 for erectile dysfunction	36.7
			G2+ GI toxicity	89					Unrinary toxicity	2
			G2+ GI toxicity	5.1					Urinary incontinence	37
			G2+ GI toxicity	23
			G2+ GI toxicity	12
			G2+ GI toxicity	10.7
			G2+ GI toxicity	7.2
			G2+ GI toxicity	17.9
			G2+ GI toxicity	11.1
			G2+ GI toxicity	12
			G2+ GI toxicity	3.6
			G2+ increase in stool frequency	11.4
			G2+ proctitis	16.5
			G2+ proctitis	15
			G2+ rectal (continuous)	20
			G2+ rectal bleeding	25
			G2+ rectal bleeding	30.3
			G2+ rectal bleeding	28.7
			G2+ rectal bleeding	25
			G2+ rectal bleeding	22.7
			G2+ rectal bleeding	18.7
			G2+ rectal bleeding	16
			G2+ rectal bleeding	7.2
			G2+ rectal bleeding	5.37
			G2+ rectal bleeding	21.8
			G2+ rectal bleeding	21.6
			G2+ rectal bleeding	23.8
			G2+ rectal bleeding	20.5
			G2+ rectal bleeding	4.6
			G2+ rectal bleeding	6.1
			G2+ rectal bleeding	20.3
			G2+ rectal bleeding	22
			G2+ rectal bleeding	11
			G2+ rectal bleeding	14
			G2+ rectal toxicities	6.3
			G2+ rectal toxicity	20
			G2+ rectal toxicity	20.4
			G2+ rectal toxicity	10
			G2+ rectal toxicity	15
			G2+ rectal toxicity	11.6
			G2+ rectal toxicity	3.84
			G2+ rectal toxicity	27.3
			G2+ rectal toxicity	20.8
			G2+ rectal toxicity	22.2
			G2+ rectal toxicity	31.7
			G2+ sphincter control	3.32
			G2+ tenesmus	3.58
			G2+ UCLA-PCI bowel bother	11.5
			G3 late rectal bleeding	4.6
			G3 rectal bleeding	2.7
			G3 rectal bleeding	4.9
			G3 rectal toxicity (correlation)	16
			G3+ GI toxicity	2.6
			G3+ GI toxicity	5.1
			G3+ GI toxicity	2.6
			G3+ GI toxicity	5.1
			G3+ rectal bleeding	13
			G3+ rectal toxicity	3.9
			G3a lrb rectal bleeding	3.3
			G3b lrb rectal bleeding	4.6
			G1+ rectal bleeding	17.2
			G2+ bowel urgency	48.2
			G2+ combined toxicity	62.4
			G2+ constipation	15.9
			G2+ faecal incontinence	4.7
			G2+ loose stools	2.4
			G2+ proctitis	14.1
			G2+ rectal bleeding	6.5
			G2+ rectal bleeding	8.3
			G2+ rectal pain	3.8
			G1 rectal bleeding	23
			G2 Rectal Bleeding	7.2
			G2+ acute rectal toxicity	15.5
			High stool frequency	6
			High stool frequency	6
			Immediate toilet visit due to urgency G2+	34
			Incidence of mean late faecal incontinence >= 1	4.3
			Incomplete evacuation of stools G2+	25
			Increased stool frequency (3+ daily)	29.44
			Involuntary gas discharge G2+	40
			Late Clinical Proctitis G1+	27
			Late GI toxicity G1+	33
			Late GI toxicity G2+	16
			Major RT-ARD score	20
			Mean FI grade >1 over 2 years after RT	10.9
			Mean grade >1 stool frequency	4
			Mean late fecal incontinence of G1+ over 3 years after RT	4.3
			Mean incontinence score (M_INC) > 0	35.8
			Mean incontinence score >=1	4
			Minor RT-ARD score	32
			Mucus loss	27.92
			Need to strain when defecating G2+	19
			Painful bowel movements >=1 daily	10
			Painful bowel movements >=1 daily	1
			Painful bowel movements ≥rarely	30
			Peak incontinence	6.7
			Rectal bleeding	21.83
			Rectal bleeding	5
			Rectal bleeding	6
			Rectal Bleeding	25.5
			Rectal Bleeding G1+	17.46
			Rectal bleeding G2+	19.4
			Rectal pain	0.6
			Rectal pain	6
			Rectal urgency	13
			Soiling (spots on underwear)	29.44
			Soiling underwear post toilet G2+	35
			Stool frequency/tenesmus/pain	4.2
			Urge without stools	17.77

## Sheet: Table S2. Acute GI Incidence.
Acute GI Toxicity Incidence
Toxicity	Incidence (%) (mean, median)	Range (%)	No. of Cohorts
G1 GI toxicity	41.9, 41.9	40.9-42.9	2
G1+ GI toxicity	52.2, 50.1	44.0-63.9	6
G2 GI toxicity	12.1, 11.0	5.0-20.5	5
G2+ GI toxicity	17.8, 18.8	4.8-29.9	11
G1+ rectal toxicity	62.3, 62.3	59.5-65.0	2
G2 rectal toxicity	38.0, 38.0	38.0	1
G2+ rectal toxicity	25.1, 26.1	8.0-47.0	5
Proctitis	16.8, 16.8	10-23.6	2
Stool frequency	3.6, 3.6	3.6	2
Overall bowel habits	31.0, 31.0	30.0-32.0	2
Rectal bleeding	13.7, 12.0	12.0-17.0	3
Incontinence	7.4, 7.4	2.8-12.0	2
Tenesmus	6.1, 6.1	6.1	1
Rectal urgency	32.0, 32.0	32.0	1
Painful bowel movements	46.0, 46.0	46.0	1
Diarrhea	2.8, 2.8	2.8	1
Complication requiring drugs	14.2, 14.2	14.2	1

## Sheet: Table S3. Late GI Incidence.
Late GI Toxicity Incidence
Toxicity	Incidence (%) (mean, median)	Range (%)	No. of Cohorts
G1 rectal bleeding / toxicity	16.4, 19.2	5.0-29.1	9
G1+ rectal bleeding / toxicity	17.3, 17.3	27.3, 24.1	8
G2 rectal bleeding / toxicity	10.3, 9.0	6.3-15.0	5
G2+ rectal bleeding / toxicity	16.0, 17.4	3.8-31.7	42
G3+ rectal bleeding / toxicity	6.6, 4.6	2.7-13.0	8
G1 GI toxicity	14.0	14.0	1
G1+ GI toxicity	25.2, 25.4	6.1-38.0	8
G2 GI toxicity	9.3, 8.0	4.0-16.0	3
G2+ GI toxicity	20.6, 12.0	3.6-89.0	16
G3+ GI toxicity	3.9, 3.9	2.6-5.1	4
Bowel urgency	23.3, 18.8	6.8-48.2	6
Proctitis	21.4, 22.2	14.1-30.2	7
Stool frequency	16.5, 11.4	6.0-34.4	7
Loose stool	12.8, 12.9	2.4-23.0	3
Bowel / rectal pain	9.6, 6.0	0.6-30.0	7
Diarrhea	7.9, 7.9	2.7-13.0	2
Soiling	32.2, 32.2	29.4-35.0	2
Tenesmus	3.6, 3.6	3.6	1
Involuntary gas discharge	40.0, 40.0	40.0	1
Constipation	20.5, 20.5	15.9-25.0	2
Mucus loss	27.9	27.9	1
Difficult defecation	19.0	19.0	1
Bowel bother score	23.4, 25.4	11.5-32.0	4
Change in bowel habits	11.7, 13.0	4.1-18.1	3
Incontinence	8.1, 6.7	2.6-35.8	21.0

## Sheet: Table S4. Acute GU Incidence.
Acute GU Toxicity Incidence
Toxicity	Incidence (%) (mean, median)	Range (%)	No. of Cohorts
G1 GU toxicity	64.3	64.3	1
G1-2 GU toxicity	65.4, 81.6	20.0-92.9	6
G2 GU toxicity	30.5, 28.6	25.0-38.0	3
G2+ GU toxicity	31.8, 34.0	2.6-69.7	12
Dysuria	32.3, 45.0	7.0-45.0	3
Haematuria	3.0	3.0	2
Urinary retention	27.0, 24.0	7.8-42.0	5
Incontinence	7.0	7.0	1
Cystitis	54.5	33.0-76.0	2
Urinary frequency	33.2, 21.0	10.7-80.0	4
High IPSS score	24.3, 30.0	8.0-35.0	3
Nocturia	18.3	18.3	1
Straining	7.7	7.7	1
Urgency	14.6	14.6	1
Weak stream	19.9	19.9	1

## Sheet: Table S5. Late GU Incidence.
Late GU Toxicity Incidence
Toxicity	Incidence (%) (mean, median)	Range (%)	No. of Cohorts
G1 GU toxicity	56.0	56	1
G1+ GU toxicity	31.9, 21.9	2.0-82.0	4
G2 GU toxicity	31.5	26.0-37.0	2
G2+ GU toxicity	18.4, 16.0	7.0-52.0	21
G3+ GU toxicity	3.3	2.1-4.4	2
Incontinence	17.8, 12.1	5.1-37.0	6
Dysuria	13.0, 7.9	7.0-25.1	6
Urinary frequency	35.2, 28.6	1.8-75.3	3
Haematuria	12.5, 13.4	2.2-21.0	6
Erectile dysfunction	47.7, 42.0	14.0-87.0	7
Urinary retention	30.1, 33.0	4.5-50.0	4
High IPSS	26.5, 31.2	13.2-35.0	3
Impotence	42.0	42	1
Urinary flare	13.4	13.4	1

## Sheet: Table S6. Acute GI CFRT.
Predictors of acute GI toxicities in CFRT.
Toxicity outcome	Predictor category	Predictor	Univariate Analysis (N)	Multivariate Analysis (N)
G1+	Dosimetric	Rectal dose (V10-73)	2
		Principle component analysis features	1	1
	Patient	Age		1
		Rectal volume	1	1
		Hemorrhoids	1	1
		GI co-morbidities	1	1
		Alcohol consumption	1
		Microbial alpha diversity / elevated MCPI	1
	Clinical	TURP		1
		Previous abdominal / pelvic surgery	1
		Hormone therapy		1
G2	Dosimetric	Rectal dose (V37-70, Dmean)		2
	Genetic	Polymorphisms (XRCC3 rs1799794 SNP)	1	1
G2+	Patient	History of diabetes mellitus	1
	Clinical	Use of anti-coagulants	1
	Dosimetric	Rectal dose (V70, D2cc)	2	1
		Dose region (V65)	1
G1+ rectal toxicity	Clinical	History of diabetes mellitus	1
		Androgen deprivation therapy	1	1
	Treatment	Pelvic nodes irradiation	1	1
	Dosimetric	Rectal dose (V60-70, Dmean)	2	1
G2 rectal toxicity	Dosimetric	Rectal dose (V60-70)	1
	Treatment	Hormone therapy	1
G2+ rectal toxicity	Dosimetric	Rectum / rectal subregion dose (V70, Dmean)	4	2
		Structural geometry (rectum cross-sectional area / surface area / extension, PTV volume / height)	1
	Clinical	Use of anti-coagulants	1	1
		ADT		1
	Treatment	Pelvic nodes irradiation	1
	Patient	Hemorrhoids		1
Rectal bleeding	Patient	Hemorrhoids	1	3
	Dosimetric	Rectal dose (Dmean)		2
Diarrhea	Dosimetric	Rectal dose (V60-75)	1
	Patient	History of diabetes mellitus	1	1
Proctitis	Patient	Biomarkers (pro-hepcidin / IL-6 / TNF / hemoglobin / ferritin / transferrin)	1
Incontinence	Patient	Age		1
Rectal urgency	Dosimetric	Rectal dose (V70)		1
	Treatment	NHT		1
	Patient	Hemorrhoids		1
Tenesmus	Treatment	Irradiation of seminal vesicle	1	1
	Dosimetric	Rectal dose (Dmean)		1
Complication	Treatment	Irradiation of seminal vesicle	1
requiring drugs
	Disease	Target volume	1	1
	Dosimetric	Rectal dose (Dmean)	1	1
Stool frequency	Treatment	ADT	1	1
		Irradiation of seminal vesicle	1
Painful bowel movement	Patient	Hemorrhoids		1
Bowel habits	Dosimetric	Rectal dose (V70)		1
	Patient	Hemorrhoids		1
* GI: gastrointestinal, MCPI: microbial community polarization index, TURP: transurethral resection of the prostate, SNP: single nucleotide polymorphism, ADT: androgen deprivation therapy, NHT: neoadjuvant hormone therapy.

## Sheet: Table S7. Acute GI MHRT.
Predictors of acute GI toxicities in MHRT.
Toxicity outcome	Predictor category	Predictor	Univariate Analysis (N)	Multivariate Analysis (N)
G1-2	Dosimetric	Rectal dose (Dmax)	1	1
G2+	Dosimetric	Rectal dose (V50-65, D10cc)	1
	Clinical	Statin medication	1
		ADT	1
G1+ rectal toxicity	Dosimetric	Rectal dose (D50, V70)	1
G2 rectal toxicity	Dosimetric	Rectal dose (V53)		1
G2+ rectal toxicity	Dosimetric	Rectum wall dose (V67-68)	1
G2+ rectal	Dosimetric	Rectal dose (V51-65)	1
bleeding
Proctitis	Clinical	High dose amifostine		1
* ADT: androgen deprivation therapy.

## Sheet: Table S8. Acute GI UHRT.
Predictors of acute GI toxicities in UHRT.
Toxicity outcome	Predictor category	Predictor	Univariate Analysis (N)	Multivariate Analysis (N)
G1-2	Dosimetric	Rectal dose (V28)	1
G2+	Dosimetric	Rectal dose (V10-30, D50, mean dose, D25.3)	1	1

## Sheet: Table S9. Late GI CFRT.
Predictors of late GI toxicities in CFRT.
Toxicity outcome	Predictor category	Predictor	Univariate Analysis (N)	Multivariate Analysis (N)
G1+	Dosimetric	Rectal dose (V35-70)	3	2
		Prostate subregion dose (Dmean)	1	1
	Clinical	Use of anti-hypertensives / anti-coagulants	2	1
	Patient	Acute GI toxicity	2	1
		Rectal volume		1
G2+	Dosimetric	Rectum / rectal subregion dose (V45-70, Dmean, D0.03, D50%)	5	3
	Patient	Age	2	3
		Age-comorbidity score		1
		Caucasian race		1
		History of myocardial infarction / congestive heart failure	1	1
		Acute / baseline GI toxicity	2	2
		Hemorrhoids		1
		Rectum volume	1
		Prostate / prostate subregion dose (D98, isotropic expansion)	1	1
	Clinical	Use of anti-coagulants / anti-aggregants	1	1
		ADT	1	1
	Treatment	RT field (prostate + pelvic field vs prostate only)	1
		RT technique (3DCRT vs IMRT)	2	1
		Evening RT timing	1	1
	Disease	Clinical staging	1
G3+	Patient	Acute G2+ GI toxicity		2
		Age	1	1
		History of myocardial infarction / congestive heart failure	1	1
		Increasing Charlson Comorbidity Index (CCMI)	1
		Age-comorbidity score		1
	Treatment	RT technique (IG-3DCRT / IG-IMRT vs 3DCRT)	1
G1 rectal bleeding	Dosimetric	Rectal wall dose (V6)	1
G1+	Dosimetric	Rectum / rectal subregion / anorectal dose (V40-75, Dmean, length-based integral dose)	8	5
rectal bleeding
		Principal component analysis features	1	1
		Damage integrated over rectal surface (cm)	1
	Patient	Hemorrhoids		1
		Structural geometry (volume of rectum / PTV)		2
		History of cardiovascular disease	1	1
		Smoking		1
	Clinical	Previous abdominal surgery	1	1
G2 rectal bleeding	Dosimetric	Rectal dose (V90, EUD, AUC-DVH 50/80/90)	2	2
	Patient	Hemorrhoids	1	1
		Rectum size		1
	Clinical	Use of anti-coagulants / ADT	1	1
		Previous abdominal surgery	1	1
G2+	Dosimetric	Rectum / rectal wall / rectal subregion / anorectal dose (V30-75, Dmean, Dmax, EUD)	11	3
rectal bleeding
		ICA parameter	1
	Clinical	Previous abdominal / pelvic surgery	2	2
		Use of anti-coagulants / anti-aggregants	3	1
	Patient	Structural geometry (volume of rectum / rectal wall, length of rectum / PTV, rectal area)	2
		Age	2	2
		Acute rectal toxicity	2	1
		History of diabetes mellitus	2	2
		Platelet count	1	1
		Hemorrhoids	1
	Disease	Risk group	1
		Clinical staging	1
		Initial PSA	1
	Genetic	MicroRNAs (Ku80, miR-99a, miR-147, miR-508, miR-199b)	1	1
	Treatment	Prescription dose	1
		RT beam geometry	1
		Fiducial marker	1
G3+	Clinical	Previous abdominal / pelvic surgery	1	2
rectal bleeding
G1+ rectal toxicity	Dosimetric	Rectum / rectal ring / anal wall dose (V40-70)	2	1
	Genetic	Micronuclei indices	1
G1-2 rectal toxicity	Dosimetric	Rectal dose (V40-60)	1
G2 rectal toxicity	Dosimetric	Rectal dose (V70-75, Dmax)	3	1
	Treatment	Prescribed dose	1
G2+ rectal toxicity	Dosimetric	Rectum / rectum wall / rectal subregion dose (V50-75, Dmean, Dmedian, EUD)	7	3
	Clinical	Use of anti-coagulants / anti-aggregants		1
	Patient	Acute rectal toxicity / diarrhea / tenesmus / any rectal symptoms	1	1
		Rectum volume	1
		Caucasian race		1
		History of cardiovascular disease	1
	Genetic	Polymorphism (VEGF -7C > T, ATTGT haplotype)	1	1
	Disease	Tumor risk group	1
	Treatment	Prescribed dose / dose per fraction	1	1
		RT technique (3DCRT vs IMRT)	1	1
Fecal incontinence	Dosimetric	Rectal dose (V15-75)	3	3
		Dose of anal sphincters, iliococcygeal muscle, levator ani muscle (V15-55)	1	1
	Patient	Acute G2+ fecal incontinence	1	3
		Previous bowel symptoms	1
		History of diabetes mellitus	1	1
		Previous diseases of the colon	1
		Hemorrhoids		1
	Clinical	Previous abdominal/pelvic surgery	2	3
		Use of anti-hypertensive		1
Stool frequency	Dosimetric	Rectal dose (V60-65, EUD)	1	1
		Dose of iliococcygeal muscle / puborectalis muscle / levator ani muscle (V40-45, Dmean, EUD)	1	1
	Patient	Age	1	1
		Acute complaint	1	1
		Presence of cardiovascular diseases	1	1
		Baseline stool frequency	1	1
		G2+ acute GI toxicity	1
	Treatment	ADT before RT		1
	Clinical	Previous abdominal / pelvic surgery		1
Tenesmus	Dosimetric	Rectum /rectal subregion dose (V50-65)	1	1
	Patient	Rectum volume	1
	Clinical	Previous abdominal / pelvic surgery		1
Abdominal pain	Dosimetric	Rectal dose (V50-70)	1	1
	Patient	Chronic renal failure		1
	Treatment	RT technique (3DCRT vs IMRT)	1
	Clinical	Previous abdominal / pelvic surgery		1
Proctitis	Dosimetric	Rectum / rectal subregion dose (V50-70, EUD)	3	1
	Patient	Acute rectal toxicities /endoscopic proctitis / clinical proctitis	2	2
		Age	1	1
	Treatment	RT planning constraints 3rd criteria	1
		RT technique		1
Diarrhea	Dosimetric	Rectal dose (V50)	1
	Treatment	RT technique (IGRT vs Non-IGRT)	1	1
Rectal urgency	Dosimetric	Rectal dose / rectal subregion dose (V50-75)	1	1
	Patient	Chronic renal failure		1
		Acute complaint	1
		Hemorrhoids		1
	Treatment	RT technique (IGRT vs Non-IGRT)	1	1
Mucosal loss	Dosimetric	Rectal dose (V60-65)	1
	Patient	Acute complaint	1
Underwear soil	Dosimetric	Rectal subregion dose (V75)		1
	Patient	Acute complaint	1	1
		Smoking		1
Rectal pain	Treatment	RT technique (IGRT vs Non-IGRT)	1	1
	Patient	G2+ acute GI toxicity	1	1
	Dosimetric	Rectal dose (EUD)		1
Loose stools	Dosimetric	Rectal subregion dose (DSH V23)	1	1
Involuntary gas discharge / strain upon defecation	Dosimetric	Rectal subregion dose (V50-75)		1
Change in	Treatment	RT technique (IGRT vs Non-IGRT)	1	1
bowel habits
		Spontaneous gaps and breaks		1
	Patient	Chronic renal failure		1
		Hemorrhoids		1
		% of early apoptotic cells	1	1
		Higher spontaneous chromatid aberration yield	1
	Dosimetric	Rectal dose (V50)	1
* GI: gastrointestinal, ADT: androgen deprivation therapy, 3DCRT: 3-dimensional conformal radiotherapy, IMRT: intensity-modulated radiotherapy, CCMI: Charlson comorbidity index, IG-3DCRT: image-guided 3d conformal radiotherapy, IG-IMRT: image-guided intensity-modulated radiotherapy, PTV: planning target volume, EUD: equivalent uniform dose, AUC-DVH: area under the dose-volume histogram, ICA: inde…

## Sheet: Table S10. Late GI MHRT.
Predictors of late GI toxicities in MHRT.
Toxicity outcome	Predictor category	Predictor	Univariate Analysis (N)	Multivariate Analysis (N)
G1-2	Patient	Age	1
		Pretreatment GI symptoms	1
	Dosimetric	Rectal dose (V70)		1
G2+	Dosimetric	Rectal dose (V40-66, D0.1/1cc, Dmax)	2	1
		Principal component analysis features	1
	Patient	G2+ acute GI toxicity	2
G1+	Dosimetric	Rectal dose (V51-55)	1
rectal bleeding
G2+	Dosimetric	Rectal dose (V30-90)	2	1
rectal bleeding
	Disease	Clinical staging	1	1
	Patient	History of diabetes mellitus	1	1
Fecal	Dosimetric	Rectal dose (Dmean)	2
incontinence
	Clinical	Previous abdominal surgery	1
	Patient	Presence of colon disease	1
Proctitis	Dosimetric	Rectal dose (V59)	1
Tenesmus	Dosimetric	Rectal dose (V51-59)	1
Mucosal loss	Dosimetric	Rectal dose (V51-59)	1
Bowel urgency	Dosimetric	Rectal dose (V59)	1
Loose stool	Dosimetric	Rectal dose (V43-59)	1
Bowel distress	Dosimetric	Rectal dose (V59)	1
Crampy	Dosimetric	Rectal dose (V43)	1
abdominal pain
* GI: gastrointestinal.

[truncated: 7 more sheets: Table S11. Late GI UHRT., Table S12. Acute GU CFRT., Table S13. Acute GU MHRT., Table S14 Acute GU UHRT., Table S15 Late GU CFRT., Table S16 Late GU MHRT., Table S17 Late GU UHRT.]
